# Supplementary material for: CN metabolism and nitrogen use efficiency of rice with different nitrogen form and rate
Source: PLoS One. 2025 Mar 25;20(3):e0318522. doi: 10.1371/journal.pone.0318522 (PMC11936271; doi:10.1371/journal.pone.0318522)
Supplement: S1 Data — (XLSX) [file pone.0318522.s001.xlsx]

## Sheet: Fig1
				(A)	(B)	(C)	(D)	average				stdev
Cultivar	N type	N rate	rep.	Plant height (cm)	No. tiller (plant)	Harvest stage dry weight(g plant-1)		Plant height (cm)	No. tiller (plant)	Harvest stage dry weight(g plant-1)		Plant height (cm)	No. tiller (plant)	Harvest stage dry weight(g plant-1)
						Shoot (g plant-1)	Grain (g plant-1)			Shoot (g plant-1)	Grain (g plant-1)			Shoot (g plant-1)	Grain (g plant-1)
Samgwang	(NH4)2SO4	45N	1	81.3	6	8.3	3.1	80.9	6.66667	8.56667	3.43333	1.73494	0.57735	1.12398	0.416333
Samgwang	(NH4)2SO4	45N	2	79	7	7.6	3.3
Samgwang	(NH4)2SO4	45N	3	82.4	7	9.8	3.9
Samgwang	(NH4)2SO4	90N	1	80.3	6	9.3	4.1677	79.4333	7	9.56667	4.08923	4.85833	1.73205	0.550757	0.554182
Samgwang	(NH4)2SO4	90N	2	74.2	6	9.2	4.6
Samgwang	(NH4)2SO4	90N	3	83.8	9	10.2	3.5
Samgwang	NH4NO3	45N	1	78.8	4	5.7	2.3	76.1	4	5.96667	2.66667	2.42693	0	0.305505	0.351188
Samgwang	NH4NO3	45N	2	74.1	4	6.3	3
Samgwang	NH4NO3	45N	3	75.4	4	5.9	2.7
Samgwang	NH4NO3	90N	1	80.1	5	7.3	3.8	78.9333	5.66667	6.86667	3.06667	2.83608	1.1547	0.83865	0.64291
Samgwang	NH4NO3	90N	2	75.7	5	7.4	2.6
Samgwang	NH4NO3	90N	3	81	7	5.9	2.8
Milyang#360	(NH4)2SO4	45N	1	73.5	5	7.1	4.6	75.4333	5	7.9	4.33333	2.60832	0	0.754983	0.64291
Milyang#360	(NH4)2SO4	45N	2	78.4	5	8.6	4.8
Milyang#360	(NH4)2SO4	45N	3	74.4	5	8	3.6
Milyang#360	(NH4)2SO4	90N	1	75	5	8.5	4.3	77.1333	4.66667	8.76667	4.8	1.85831	0.57735	0.929157	0.458258
Milyang#360	(NH4)2SO4	90N	2	78.4	4	9.8	5.2
Milyang#360	(NH4)2SO4	90N	3	78	5	8	4.9
Milyang#360	NH4NO3	45N	1	78.2	6	5.4	3.9	72.7333	4.66667	5.8	3.63333	5.65892	1.1547	0.34641	0.251661
Milyang#360	NH4NO3	45N	2	73.1	4	6	3.4
Milyang#360	NH4NO3	45N	3	66.9	4	6	3.6
Milyang#360	NH4NO3	90N	1	79.7	9	6.4	3.9	79.0333	7.66667	7.13333	3.86667	4.33859	1.1547	0.665833	0.152753
Milyang#360	NH4NO3	90N	2	74.4	7	7.3	3.7
Milyang#360	NH4NO3	90N	3	83	7	7.7	4

## Sheet: Fig2
				(A)	(B)	(C)	(D)	(E)	(F)	AVERAGE						STDEV
Cultivar	N type	N rate	rep.	p	gs	E	ci	carboxylation efficiency	iwue	A	gs	E	ci	carboxylation efficiency	iwue	A	gs	E	ci	carboxylation efficiency	iwue
Samgwang	(NH4)2SO4	45N	1	8.15	0.14	3.34	293	0.0278157	58.2143	8.25	0.13	3.1	262	0.0319733	65.6381	0.14	0.0264575	0.222711	36.3456	0.00525728	16.0903
Samgwang	(NH4)2SO4	45N	2	8.41	0.1	2.9	222	0.0378829	84.1
Samgwang	(NH4)2SO4	45N	3	8.19	0.15	3.06	271	0.0302214	54.6
Samgwang	(NH4)2SO4	90N	1	10.04	0.2	4.65	269	0.0373234	50.2	9.76	0.216667	4.48333	271.667	0.0361283	45.72	0.450777	0.0288675	0.144684	20.1329	0.00412682	7.58704
Samgwang	(NH4)2SO4	90N	2	9.24	0.25	4.39	293	0.0315358	36.96
Samgwang	(NH4)2SO4	90N	3	10	0.2	4.41	253	0.0395257	50
Samgwang	NH4NO3	45N	1	5.62	0.14	3.87	292	0.0192466	40.1429	7.05	0.19	3.52333	294.667	0.0239207	37.5029	1.31259	0.043589	0.461122	4.6188	0.00444006	3.6652
Samgwang	NH4NO3	45N	2	7.33	0.22	3	300	0.0244333	33.3182
Samgwang	NH4NO3	45N	3	8.2	0.21	3.7	292	0.0280822	39.0476
Samgwang	NH4NO3	90N	1	8.2	0.21	3.7	292	0.0280822	39.0476	7.04333	0.17	3.59	289	0.0243864	41.626	1.31051	0.0360555	0.348281	5.19615	0.00459139	3.55974
Samgwang	NH4NO3	90N	2	5.62	0.14	3.87	292	0.0192466	40.1429
Samgwang	NH4NO3	90N	3	7.31	0.16	3.2	283	0.0258304	45.6875
Milyang#360	(NH4)2SO4	45N	1	11.15	0.2	4.86	356	0.0313202	55.75	10.8667	0.196667	4.9	306	0.0358849	55.236	0.499433	0.0057735	0.087178	43.3013	0.00424544	0.933971
Milyang#360	(NH4)2SO4	45N	2	10.29	0.19	4.84	281	0.0366192	54.1579
Milyang#360	(NH4)2SO4	45N	3	11.16	0.2	5	281	0.0397153	55.8
Milyang#360	(NH4)2SO4	90N	1	7.53	0.2	3.05	259	0.0290734	37.65	9.63333	0.22	3.91	283.667	0.0337698	43.521	1.88245	0.0173205	0.810617	21.5716	0.00451952	5.48787
Milyang#360	(NH4)2SO4	90N	2	11.16	0.23	4.66	293	0.0380887	48.5217
Milyang#360	(NH4)2SO4	90N	3	10.21	0.23	4.02	299	0.0341472	44.3913
Milyang#360	NH4NO3	45N	1	12.1	0.22	4.24	262	0.0461832	55	8.86667	0.22	4.40333	315.667	0.0295053	40.4444	2.80416	0.02	0.300389	46.5009	0.0144476	12.8196
Milyang#360	NH4NO3	45N	2	7.1	0.2	4.22	341	0.0208211	35.5
Milyang#360	NH4NO3	45N	3	7.4	0.24	4.75	344	0.0215116	30.8333
Milyang#360	NH4NO3	90N	1	10.18	0.33	4.83	348	0.0292529	30.8485	10.0867	0.35	4.71667	352.333	0.0286331	28.8949	0.128582	0.02	0.105987	4.04145	0.00067052	1.99291
Milyang#360	NH4NO3	90N	2	10.14	0.35	4.62	353	0.0287252	28.9714
Milyang#360	NH4NO3	90N	3	9.94	0.37	4.7	356	0.0279213	26.8649

## Sheet: Fig3
				(A)	(C)	(B)	(D)	AVERAGE				STDEV
Cultivar	N type	N rate	rep.	Shoot		Root		Shoot		Root		Shoot		Root
				Soluble sugar (mg/g DW)	Starch (mg/g DW)	Soluble sugar (mg/g DW)	Starch (mg/g DW)	Soluble sugar (mg/g DW)	Starch (mg/g DW)	Soluble sugar (mg/g DW)	Starch (mg/g DW)	Soluble sugar (mg/g DW)	Starch (mg/g DW)	Soluble sugar (mg/g DW)	Starch (mg/g DW)
Samgwang	(NH4)2SO4	45N	1	60.1687	3.16875	24.6062	10.3675	61.0021	3.23125	26.8771	9.98594	2.06754	0.108253	2.22058	0.822313
Samgwang	(NH4)2SO4	45N	2	63.3563	3.35625	26.9812	10.5482
Samgwang	(NH4)2SO4	45N	3	59.4812	3.16875	29.0437	9.04217
Samgwang	(NH4)2SO4	90N	1	54.4813	2.23125	12.7938	9.04217	51.1896	2.27292	13.9188	8.58032	2.89418	0.190941	2.00293	0.559733
Samgwang	(NH4)2SO4	90N	2	49.0437	2.48125	16.2312	8.74096
Samgwang	(NH4)2SO4	90N	3	50.0437	2.10625	12.7313	7.95783
Samgwang	NH4NO3	45N	1	67.7938	4.73125	36.5437	16.753	67.4188	4.89792	35.4604	16.55	0.649519	0.288675	2.49557	0.98306
Samgwang	NH4NO3	45N	2	67.7938	5.23125	32.6062	17.4157
Samgwang	NH4NO3	45N	3	66.6688	4.73125	37.2313	15.4812
Samgwang	NH4NO3	90N	1	53.1063	2.29518	20.0437	5.72892	52.9396	3.14839	20.5854	6.93373	3.81523	0.875046	0.563656	1.20482
Samgwang	NH4NO3	90N	2	49.0437	3.10625	21.1687	8.13855
Samgwang	NH4NO3	90N	3	56.6687	4.04375	20.5437	6.93373
Milyang#360	(NH4)2SO4	45N	1	178.481	11.994	14.7937	12.4157	170.648	12.0542	15.4604	12.0743	7.02182	0.574662	0.996739	0.922166
Milyang#360	(NH4)2SO4	45N	2	168.544	11.512	14.9812	12.7771
Milyang#360	(NH4)2SO4	45N	3	164.919	12.6566	16.6062	11.0301
Milyang#360	(NH4)2SO4	90N	1	172.106	15.9096	21.2312	14.7651	169.231	16.2912	19.4187	14.9659	2.78599	0.767531	1.8125	0.512343
Milyang#360	(NH4)2SO4	90N	2	166.544	17.1747	19.4187	15.5482
Milyang#360	(NH4)2SO4	90N	3	169.044	15.7892	17.6062	14.5843
Milyang#360	NH4NO3	45N	1	136.606	13.0783	13.4188	7.4759	134.46	12.3075	13.4396	7.81727	2.53131	1.5819	0.531556	1.09488
Milyang#360	NH4NO3	45N	2	131.669	10.488	13.9812	9.04217
Milyang#360	NH4NO3	45N	3	135.106	13.3563	12.9188	6.93373
Milyang#360	NH4NO3	90N	1	137.106	13.1988	19.3562	13.3193	136.023	14.4639	19.0229	14.7048	3.14328	1.18508	1.04083	1.28216
Milyang#360	NH4NO3	90N	2	138.481	14.6446	17.8562	15.8494
Milyang#360	NH4NO3	90N	3	132.481	15.5482	19.8562	14.9458

## Sheet: Fig4
2^(-ddcq)										AVERAGE						STDEV							Relative expression			AS2		NiR		NR2		GS1;1		FD-GOGAT		AAT1
Cultivar	N type	N rate	rep.	AS2	NiR	NR2	GS1;1	FD-GOGAT	AAT1	AS2	NiR	NR2	GS1;1	FD-GOGAT	AAT1	AS2	NiR	NR2	GS1;1	FD-GOGAT	AAT1		Cultivar	N type	N rate	average	stdev	average	stdev	average	stdev	average	stdev	average	stdev	average	stdev
Samgwang	(NH4)2SO4	45N	1	0.972848	1.06421	0.741411	0.755456	0.734556	1.16029	1.01833	1.00182	0.789843	1.07737	0.845488	1.10635	0.0776044	0.0644358	0.0716356	0.279011	0.13003	0.111817		Samgwang	(NH4)2SO4	45N	1.01024	0.0762072	0.994993	0.0643187	0.789112	0.0906961	1.05359	0.258975	0.838024	0.153793	1.10391	0.101069
Samgwang	(NH4)2SO4	45N	2	0.974213	1.00574	0.755986	1.22702	0.98858	0.977784														Samgwang	(NH4)2SO4	90N	1	0.158692	1	0.139638	1	0.0532298	1	0.248385	1	0.157333	1	0.0800971
Samgwang	(NH4)2SO4	45N	3	1.10794	0.935515	0.872132	1.24962	0.813327	1.18097														Samgwang	NH4NO3	45N	1.00243	0.177539	0.855233	0.159155	1.50051	0.0263319	1.84337	0.160558	1.66008	0.111655	0.446959	0.172181
Samgwang	(NH4)2SO4	90N	1	0.913285	1.05385	1.06245	1.24575	0.825642	0.910236	1.00801	1.00686	1.00093	1.02257	1.00891	1.00221	0.159963	0.140597	0.0532791	0.253991	0.158734	0.0802741		Samgwang	NH4NO3	90N	1	0.302117	1	0.246412	1	0.0254132	1	0.312986	1	0.0805359	1	0.249974
Samgwang	(NH4)2SO4	90N	2	1.1927	0.848789	0.970068	0.746192	1.10319	1.05817														Milyang#360	(NH4)2SO4	45N	1.20876	0.125034	0.724093	0.127002	0.785805	0.108515	0.628599	0.0792898	0.65819	0.209951	0.405225	0.139452
Samgwang	(NH4)2SO4	90N	3	0.918044	1.11795	0.970265	1.07577	1.09789	1.03822														Milyang#360	(NH4)2SO4	90N	1	0.116213	1	0.0556042	1	0.109601	1	0.159447	1	0.0114339	1	0.0699871
Samgwang	NH4NO3	45N	1	1.21425	1.02598	1.4821	1.94669	1.5478	0.401477	1.03647	0.874593	1.50083	1.80338	1.66357	0.457439	0.184014	0.139196	0.0395198	0.467724	0.185746	0.0787623		Milyang#360	NH4NO3	45N	1.20503	0.0890193	0.732956	0.0985528	1.16879	0.0514553	1.55906	0.100987	1.09082	0.162116	1.23444	0.114934
Samgwang	NH4NO3	45N	2	1.04836	0.752143	1.54624	1.28077	1.56511	0.547506														Milyang#360	NH4NO3	90N	1	0.125227	1	0.0666655	1	0.0556178	1	0.2218	1	0.0176166	1	0.175271
Samgwang	NH4NO3	45N	3	0.846801	0.84565	1.47416	2.18269	1.87782	0.423334
Samgwang	NH4NO3	90N	1	0.700814	1.2257	0.977166	0.766738	0.950794	0.735544	1.03395	1.02264	1.00021	1.03184	1.0021	1.02345	0.312375	0.251989	0.0254186	0.322952	0.0807054	0.255836
Samgwang	NH4NO3	90N	2	1.32028	0.740625	1.02748	1.39152	0.96039	1.22472
Samgwang	NH4NO3	90N	3	1.08076	1.10158	0.996	0.937265	1.09513	1.11008
Milyang#360	(NH4)2SO4	45N	1	1.04935	0.796259	0.830641	0.592577	0.528833	0.377893	1.21417	0.724846	0.788978	0.633681	0.658219	0.405905	0.151813	0.0920568	0.0856156	0.0502444	0.138193	0.0566044
Milyang#360	(NH4)2SO4	45N	2	1.24491	0.620951	0.690505	0.618774	0.642028	0.471053
Milyang#360	(NH4)2SO4	45N	3	1.34827	0.757327	0.845787	0.689692	0.803794	0.368768
Milyang#360	(NH4)2SO4	90N	1	0.895545	1.00759	1.0043	0.913055	0.990523	0.921609	1.00448	1.00104	1.00404	1.00808	1.00004	1.00168	0.116733	0.055662	0.110044	0.160736	0.0114344	0.0701045
Milyang#360	(NH4)2SO4	90N	2	1.1277	0.942394	1.11395	0.917529	0.996881	1.0314
Milyang#360	(NH4)2SO4	90N	3	0.990193	1.05314	0.893863	1.19367	1.01273	1.05203
Milyang#360	NH4NO3	45N	1	1.31638	0.66317	1.12115	1.7057	0.88704	1.30215	1.2114	0.734067	1.17003	1.58349	1.09093	1.24724	0.107838	0.0723444	0.0602041	0.159912	0.176858	0.14335
Milyang#360	NH4NO3	45N	2	1.2169	0.731256	1.15165	1.64227	1.20288	1.35501
Milyang#360	NH4NO3	45N	3	1.10092	0.807776	1.23728	1.40251	1.18287	1.08455
Milyang#360	NH4NO3	90N	1	0.878659	1.05307	0.93686	1.27169	1.00334	1.19152	1.00529	1.00152	1.00106	1.01567	1.0001	1.01037	0.125889	0.0667666	0.0556764	0.225276	0.0176185	0.177088
Milyang#360	NH4NO3	90N	2	1.00679	1.02539	1.03014	0.92757	0.981092	1.00192
Milyang#360	NH4NO3	90N	3	1.13042	0.926096	1.03617	0.847761	1.01588	0.837651

## Sheet: Fig5
2^(-ddcq)														AVERAGE										STDEV											Relative expression			NADH-GOGAT1		NIR		NR2		NRT2.1		NRT1.1b		AAT2
Cultivar	N type	N rate	rep.	NADH-GOGAT1	NIR	NR2	NRT2.1	NRT1.1b	AAT2	GS1;2	AMT1.2	AMT2.1	AS1	NADH-GOGAT1	NIR	NR2	NRT2.1	NRT1.1b	AAT2	GS1;2	AMT1.2	AMT2.1	AS1	NADH-GOGAT1	NIR	NR2	NRT2.1	NRT1.1b	AAT2	GS1;2	AMT1.2	AMT2.1	AS1		Cultivar	N type	N rate	average	stdev	average	stdev	average	stdev	average	stdev	average	stdev	average	stdev
Samgwang	(NH4)2SO4	45N	1	0.757001	0.349549	0.997544	0.316614	1.30469	5.91733	1.27043	0.856314	0.876475	2.99199	0.639921	0.324363	0.952578	0.406305	1.31429	6.07293	1.15551	0.861619	0.918779	3.50406	0.102884	0.0317512	0.0607553	0.0778213	0.0265718	0.13637	0.100291	0.0664	0.118732	0.586908		Samgwang	(NH4)2SO4	45N	0.635242	0.160776	0.362573	0.0978878	0.952309	0.0637799	0.405764	0.191534	1.31327	0.0202175	5.95366	0.0224554
Samgwang	(NH4)2SO4	45N	2	0.598824	0.288697	0.976729	0.446376	1.29386	6.12982	1.11038	0.930513	1.05287	4.14454																						Samgwang	(NH4)2SO4	90N	1	0.147778	1	0.112254	1	0.0291058	1	0.0628403	1	0.048476	1	0.232395
Samgwang	(NH4)2SO4	45N	3	0.563937	0.334844	0.883461	0.455926	1.34433	6.17164	1.08571	0.798031	0.826992	3.37565																						Samgwang	NH4NO3	45N	0.816471	0.014457	0.362927	0.0413356	1.27071	0.0281097	0.406076	0.297451	1.2994	0.0349361	2.61075	0.0266775
Samgwang	(NH4)2SO4	90N	1	0.860022	0.80169	1.00097	1.01335	0.990935	1.20651	0.819046	0.958059	1.00683	1.30589	1.00736	1.03285	1.00028	1.00134	1.00078	1.02003	1.00987	1.00673	1.00002	1.02097	0.148866	0.334046	0.0291141	0.0629242	0.0485136	0.23705	0.167422	0.145202	0.00817119	0.258667		Samgwang	NH4NO3	90N	1	0.152468	1	0.0323141	1	0.119389	1	0.286398	1	0.0515177	1	0.0471846
Samgwang	(NH4)2SO4	90N	2	1.00436	0.881007	0.970833	0.933269	1.05346	0.753264	1.07846	1.17001	1.00227	0.800896																						Milyang#360	(NH4)2SO4	45N	0.728639	0.068329	0.982404	0.128111	0.589155	0.0473338	1.42569	0.187083	0.619363	0.0692137	0.574849	0.0693173
Samgwang	(NH4)2SO4	90N	3	1.15771	1.41584	1.02905	1.05738	0.957939	1.10033	1.13211	0.892109	0.990962	0.95613																						Milyang#360	(NH4)2SO4	90N	1	0.118075	1	0.0439774	1	0.185471	1	0.143786	1	0.0637855	1	0.0221435
Samgwang	NH4NO3	45N	1	0.809838	0.347641	1.23652	0.55507	1.34678	2.6694	0.670723	0.597351	0.630101	0.753122	0.822983	0.363053	1.27653	0.417964	1.30055	2.61267	0.727697	0.582955	0.636074	0.785393	0.0118979	0.015007	0.0358827	0.124324	0.0454361	0.0696996	0.0907045	0.027863	0.0307933	0.10012		Milyang#360	NH4NO3	45N	0.515935	0.215759	0.862225	0.210521	1.14348	0.150548	0.88451	0.227101	1.08039	0.00658514	0.965012	0.0692395
Samgwang	NH4NO3	45N	2	0.826097	0.377619	1.30587	0.312561	1.25595	2.53487	0.832294	0.600674	0.669416	0.705388																						Milyang#360	NH4NO3	90N	1	0.0926667	1	0.104645	1	0.114444	1	0.381634	1	0.122521	1	0.16243
Samgwang	NH4NO3	45N	3	0.833014	0.3639	1.28718	0.386261	1.29892	2.63375	0.680073	0.550838	0.608705	0.897669
Samgwang	NH4NO3	90N	1	1.02129	1.03152	0.932954	1.31825	1.00377	0.992068	1.03678	1.03878	1.04139	1.06601	1.00798	1.00035	1.00457	1.02927	1.00089	1.00074	1.01382	1.00794	1.00126	1.00364	0.153684	0.0323254	0.119935	0.294782	0.0515635	0.0472193	0.201356	0.152113	0.0608023	0.102533
Samgwang	NH4NO3	90N	2	0.84807	1.00255	0.937734	1.04056	0.947945	0.958453	1.2027	0.84277	1.03109	0.885304
Samgwang	NH4NO3	90N	3	1.15457	0.966978	1.14304	0.729013	1.05095	1.05169	0.801961	1.14227	0.931304	1.05961
Milyang#360	(NH4)2SO4	45N	1	0.715759	0.83974	0.623888	1.23162	0.61191	0.563125	0.790443	0.695699	0.62321	0.321524	0.732188	0.983028	0.595836	1.43615	0.620209	0.574944	0.77364	0.6881	0.614093	0.379835	0.0500297	0.125937	0.0282032	0.268678	0.042927	0.0398535	0.0479307	0.0123295	0.019022	0.102342
Milyang#360	(NH4)2SO4	45N	2	0.788367	1.03319	0.567484	1.74044	0.66668	0.542336	0.810907	0.694727	0.62684	0.319976
Milyang#360	(NH4)2SO4	45N	3	0.692439	1.07615	0.596135	1.33638	0.582038	0.619369	0.71957	0.673874	0.592228	0.498006
Milyang#360	(NH4)2SO4	90N	1	1.09496	0.970735	0.84356	1.06738	1.00615	1.02136	1.1744	1.0751	1.05902	1.00143	1.00487	1.00064	1.01134	1.00734	1.00137	1.00016	1.00718	1.00133	1.00197	1.00008	0.11865	0.0440053	0.187574	0.144841	0.0638726	0.0221471	0.14989	0.063896	0.0758617	0.0155838
Milyang#360	(NH4)2SO4	90N	2	1.04922	1.05117	0.976603	1.11251	1.06271	0.977172	0.884892	0.965262	1.031	1.01495
Milyang#360	(NH4)2SO4	90N	3	0.870435	0.980005	1.21385	0.842132	0.935236	1.00196	0.962264	0.963619	0.915874	0.983867
Milyang#360	NH4NO3	45N	1	0.454704	0.921688	1.24861	0.849657	1.08154	1.01061	0.410548	1.03935	1.37881	1.05856	0.606596	0.865312	1.14874	0.924829	1.08559	0.973906	0.409293	1.05032	1.26863	1.33074	0.266166	0.182167	0.17294	0.210029	0.00714877	0.0674328	0.0597652	0.0110284	0.134354	0.259012
Milyang#360	NH4NO3	45N	2	0.451152	0.661622	0.949045	1.1621	1.09385	0.896083	0.34891	1.06141	1.11895	1.57419
Milyang#360	NH4NO3	45N	3	0.913931	1.01263	1.24856	0.76273	1.08139	1.01503	0.468421	1.05019	1.30811	1.35946
Milyang#360	NH4NO3	90N	1	1.10994	0.975089	1.0733	0.777255	0.941649	1.03946	1.11332	1.0676	0.970221	1.45335	1.00278	1.00358	1.0046	1.04558	1.00482	1.00922	1.00294	1.00201	1.00043	1.03978	0.092924	0.105019	0.114971	0.39903	0.123111	0.163927	0.0956264	0.0770045	0.0359903	0.366193
Milyang#360	NH4NO3	90N	2	0.953963	0.915745	1.06862	1.50413	1.14669	1.15592	0.950054	0.917225	1.04025	0.909288
Milyang#360	NH4NO3	90N	3	0.944433	1.1199	0.87187	0.855363	0.926114	0.832274	0.945432	1.02121	0.990813	0.75671
[truncated: 8 more columns]

## Sheet: Fig6
				(A)	(B)	(C)	(D)	(E)	AVERAGE					STDEV
Cultivar	N type	N rate	rep.	NUpE	NUtE	NUE	gNUE	NHI	NUpE	NUtE	NUE	gNUE	NHI	NUpE	NUtE	NUE	gNUE	NHI
				total g/g	total g/g	total g/g	g/g	%	total g/g	total g/g	total g/g	g/g	%	total g/g	total g/g	total g/g	g/g	%
Samgwang	(NH4)2SO4	45N	1	0.899342	140.844	126.667	34.4444	27.193	0.935654	143.076	133.333	38.1481	28.6451	0.150188	6.20159	16.5924	4.62592	1.54881
Samgwang	(NH4)2SO4	45N	2	0.806951	150.085	121.111	36.6667	30.2752
Samgwang	(NH4)2SO4	45N	3	1.10067	138.3	152.222	43.3333	28.4672
Samgwang	(NH4)2SO4	90N	1	0.47254	158.337	74.8206	23.1539	30.9459	0.500995	152.091	75.8661	22.718	29.9422	0.043931	11.3483	0.947127	3.07879	3.9888
Samgwang	(NH4)2SO4	90N	2	0.551591	138.992	76.6667	25.5556	33.3333
Samgwang	(NH4)2SO4	90N	3	0.478854	158.944	76.1111	19.4444	25.5474
Samgwang	NH4NO3	45N	1	0.539918	164.634	88.8889	25.5556	28.75	0.613653	157.145	95.9259	29.6296	30.8011	0.0695984	14.0873	7.22934	3.90209	1.82796
Samgwang	NH4NO3	45N	2	0.62284	165.907	103.333	33.3333	32.2581
Samgwang	NH4NO3	45N	3	0.678202	140.895	95.5556	30	31.3953
Samgwang	NH4NO3	90N	1	0.494416	124.726	61.6667	21.1111	34.2342	0.398528	140.239	55.1852	17.037	30.806	0.084375	14.0144	6.67438	3.57172	4.28655
Samgwang	NH4NO3	90N	2	0.365531	151.986	55.5556	14.4444	26
Samgwang	NH4NO3	90N	3	0.335639	144.004	48.3333	15.5556	32.1839
Milyang#360	(NH4)2SO4	45N	1	0.711198	167.167	118.889	40	33.6449	0.859643	158.887	135.926	48.1481	35.3246	0.134392	7.37724	15.4094	7.14345	1.49468
Milyang#360	(NH4)2SO4	45N	2	0.973036	153.015	148.889	53.3333	35.8209
Milyang#360	(NH4)2SO4	45N	3	0.894696	156.478	140	51.1111	36.5079
Milyang#360	(NH4)2SO4	90N	1	0.493618	158.692	78.3333	23.8889	30.4965	0.490612	153.639	75.3704	26.6667	35.4791	0.0187017	4.53184	3.3945	2.54588	4.31508
Milyang#360	(NH4)2SO4	90N	2	0.507629	149.935	76.1111	28.8889	37.9562
Milyang#360	(NH4)2SO4	90N	3	0.47059	152.291	71.6667	27.2222	37.9845
Milyang#360	NH4NO3	45N	1	0.637	162.219	103.333	43.3333	41.9355	0.66013	158.851	104.815	40.3704	38.5352	0.0205714	4.00844	1.69725	2.79623	3.01884
Milyang#360	NH4NO3	45N	2	0.676378	154.417	104.444	37.7778	36.1702
Milyang#360	NH4NO3	45N	3	0.667013	159.917	106.667	40	37.5
Milyang#360	NH4NO3	90N	1	0.364208	157.114	57.2222	21.6667	37.8641	0.383021	159.564	61.1111	21.4815	35.2295	0.0172985	7.63703	3.88889	0.848625	2.29823
Milyang#360	NH4NO3	90N	2	0.39824	153.453	61.1111	20.5556	33.6364
Milyang#360	NH4NO3	90N	3	0.386616	168.126	65	22.2222	34.188

## Sheet: Fig7
Cultivar	N type	N rate	rep.	NUpE	NUtE	NUE	gNUE	NHI	gTN	Total DW
				total g/g	total g/g	total g/g	g/g	%	%	g plant-1
Samgwang	(NH4)2SO4	45N	1	0.899342	140.844	126.667	34.4444	27.193	1.1352	11.4
Samgwang	(NH4)2SO4	45N	2	0.806951	150.085	121.111	36.6667	30.2752	0.9272	10.9
Samgwang	(NH4)2SO4	45N	3	1.10067	138.3	152.222	43.3333	28.4672	1.0298	13.7
Samgwang	(NH4)2SO4	90N	1	0.47254	158.337	74.8206	23.1539	30.9459	0.8042	13.4677
Samgwang	(NH4)2SO4	90N	2	0.551591	138.992	76.6667	25.5556	33.3333	1.0984	13.8
Samgwang	(NH4)2SO4	90N	3	0.478854	158.944	76.1111	19.4444	25.5474	0.881644	13.7
Samgwang	NH4NO3	45N	1	0.539918	164.634	88.8889	25.5556	28.75	0.6902	8
Samgwang	NH4NO3	45N	2	0.62284	165.907	103.333	33.3333	32.2581	0.7026	9.3
Samgwang	NH4NO3	45N	3	0.678202	140.895	95.5556	30	31.3953	0.8556	8.6
Samgwang	NH4NO3	90N	1	0.494416	124.726	61.6667	21.1111	34.2342	1.144	11.1
Samgwang	NH4NO3	90N	2	0.365531	151.986	55.5556	14.4444	26	0.799	10
Samgwang	NH4NO3	90N	3	0.335639	144.004	48.3333	15.5556	32.1839	0.907111	8.7
Milyang#360	(NH4)2SO4	45N	1	0.711198	167.167	118.889	40	33.6449	0.7694	10.7
Milyang#360	(NH4)2SO4	45N	2	0.973036	153.015	148.889	53.3333	35.8209	0.8702	13.4
Milyang#360	(NH4)2SO4	45N	3	0.894696	156.478	140	51.1111	36.5079	0.816	12.6
Milyang#360	(NH4)2SO4	90N	1	0.493618	158.692	78.3333	23.8889	30.4965	0.8192	14.1
Milyang#360	(NH4)2SO4	90N	2	0.507629	149.935	76.1111	28.8889	37.9562	0.8686	13.7
Milyang#360	(NH4)2SO4	90N	3	0.47059	152.291	71.6667	27.2222	37.9845	0.824533	12.9
Milyang#360	NH4NO3	45N	1	0.637	162.219	103.333	43.3333	41.9355	0.8004	9.3
Milyang#360	NH4NO3	45N	2	0.676378	154.417	104.444	37.7778	36.1702	0.799	9.4
Milyang#360	NH4NO3	45N	3	0.667013	159.917	106.667	40	37.5	0.783533	9.6
Milyang#360	NH4NO3	90N	1	0.364208	157.114	57.2222	21.6667	37.8641	0.8122	10.3
Milyang#360	NH4NO3	90N	2	0.39824	153.453	61.1111	20.5556	33.6364	0.9142	11
Milyang#360	NH4NO3	90N	3	0.386616	168.126	65	22.2222	34.188	0.7534	11.7
